# Supplementary material for: Unveiling the power of Treg.Sig: a novel machine-learning derived signature for predicting ICI response in melanoma
Source: Front Immunol. 2025 Mar 28;16:1508638. doi: 10.3389/fimmu.2025.1508638 (PMC11985843; doi:10.3389/fimmu.2025.1508638)
Supplement: Supplementary file 2 [file Table1.xlsx]

## Sheet: Additional file 2 Table S1
gene	beta	HR (95% CI for HR)	wald.test	P-value
GBP2	-0.3	0.74 (0.68-0.81)	44	3e-11
GBP4	-0.24	0.78 (0.73-0.85)	38	6.2e-10
IRF2	-0.66	0.52 (0.41-0.65)	34	6.4e-09
SRGN	-0.28	0.76 (0.69-0.83)	33	1.1e-08
CLEC2B	-0.37	0.69 (0.61-0.79)	32	1.7e-08
B2M	-0.29	0.75 (0.67-0.83)	32	1.8e-08
STAT1	-0.28	0.76 (0.68-0.83)	30	3.7e-08
SAMHD1	-0.3	0.74 (0.66-0.82)	30	5.3e-08
GIMAP7	-0.28	0.76 (0.68-0.84)	28	1.4e-07
RAP1A	-0.51	0.6 (0.5-0.73)	27	2e-07
ARID5A	-0.5	0.61 (0.5-0.74)	26	2.7e-07
IL2RA	-0.41	0.66 (0.56-0.77)	26	2.7e-07
GZMA	-0.21	0.81 (0.75-0.88)	26	3.2e-07
TNFSF13B	-0.25	0.78 (0.71-0.86)	25	6e-07
CD8A	-0.21	0.81 (0.74-0.88)	25	6.7e-07
LCP2	-0.29	0.75 (0.67-0.84)	25	6.9e-07
FCGR3A	-0.2	0.81 (0.75-0.88)	25	6.9e-07
TIGIT	-0.34	0.71 (0.62-0.81)	25	6.9e-07
CD74	-0.17	0.84 (0.79-0.9)	25	7.1e-07
GIMAP4	-0.25	0.78 (0.7-0.86)	24	7.5e-07
CD2	-0.2	0.82 (0.76-0.89)	24	7.6e-07
NKG7	-0.17	0.84 (0.79-0.9)	24	9.8e-07
HLA_B	-0.19	0.83 (0.77-0.89)	24	1.2e-06
CSF1	-0.31	0.73 (0.65-0.83)	24	1.2e-06
PTPRC	-0.23	0.79 (0.72-0.87)	23	1.3e-06
CXCL13	-0.17	0.84 (0.79-0.9)	23	1.4e-06
CCL5	-0.16	0.85 (0.8-0.91)	23	1.5e-06
CTSW	-0.25	0.78 (0.71-0.86)	23	1.5e-06
PRF1	-0.21	0.81 (0.74-0.88)	23	1.5e-06
PLEK	-0.23	0.8 (0.73-0.88)	23	1.7e-06
CCR1	-0.29	0.75 (0.66-0.84)	22	2.4e-06
CD3D	-0.19	0.83 (0.77-0.9)	21	3.5e-06
HCLS1	-0.24	0.78 (0.71-0.87)	21	3.7e-06
PSMB8	-0.27	0.76 (0.68-0.86)	21	4.3e-06
CD53	-0.19	0.82 (0.76-0.89)	21	4.5e-06
HLA_C	-0.21	0.81 (0.74-0.89)	21	5.5e-06
C3AR1	-0.27	0.76 (0.68-0.86)	20	6.2e-06
NCF4	-0.28	0.76 (0.67-0.85)	20	6.3e-06
TNFRSF9	-0.42	0.66 (0.55-0.79)	20	6.3e-06
PIM2	-0.27	0.77 (0.68-0.86)	20	6.9e-06
GZMB	-0.2	0.82 (0.75-0.89)	20	7.2e-06
SH3BGRL	-0.41	0.66 (0.55-0.79)	20	8.2e-06
IL10RA	-0.25	0.78 (0.7-0.87)	20	8.9e-06
IL2RG	-0.18	0.84 (0.77-0.91)	19	1.1e-05
CD27	-0.19	0.82 (0.76-0.9)	19	1.3e-05
HLA_F	-0.21	0.81 (0.74-0.89)	19	1.4e-05
MAT2B	-0.49	0.61 (0.49-0.77)	19	1.4e-05
DOK2	-0.26	0.77 (0.69-0.87)	19	1.5e-05
SEL1L3	-0.22	0.8 (0.73-0.89)	19	1.5e-05
LAPTM5	-0.18	0.84 (0.77-0.91)	18	1.9e-05
C1orf162	-0.29	0.74 (0.65-0.85)	18	2.2e-05
TNFRSF4	-0.31	0.73 (0.63-0.85)	18	2.4e-05
NFKBIA	-0.35	0.7 (0.59-0.83)	18	2.5e-05
TNFRSF1B	-0.24	0.79 (0.71-0.88)	18	2.6e-05
FCER1G	-0.17	0.84 (0.78-0.91)	18	2.6e-05
IL2RB	-0.21	0.81 (0.73-0.89)	17	3.2e-05
GMFG	-0.23	0.8 (0.72-0.89)	17	3.4e-05
TAP1	-0.2	0.82 (0.74-0.9)	17	4.2e-05
CD4	-0.2	0.82 (0.74-0.9)	17	4.3e-05
SELPLG	-0.21	0.81 (0.73-0.89)	17	4.3e-05
TYROBP	-0.18	0.83 (0.76-0.91)	17	4.3e-05
ALOX5AP	-0.23	0.8 (0.71-0.89)	17	4.5e-05
CDKN1B	-0.44	0.64 (0.52-0.8)	16	5.1e-05
ARHGEF6	-0.25	0.78 (0.69-0.88)	16	5.3e-05
ID2	-0.28	0.76 (0.66-0.87)	16	6.3e-05
SLAMF7	-0.17	0.85 (0.78-0.92)	16	6.6e-05
IL32	-0.18	0.83 (0.76-0.91)	16	7.5e-05
TXNDC11	-0.55	0.58 (0.44-0.76)	16	7.9e-05
SLC25A3	0.58	1.8 (1.3-2.4)	15	8.7e-05
IL27RA	-0.22	0.81 (0.72-0.9)	15	0.00011
MBD2	-0.5	0.61 (0.47-0.79)	14	0.00016
GALM	-0.23	0.79 (0.7-0.9)	14	0.00017
ARHGDIB	-0.19	0.83 (0.75-0.91)	14	0.00018
DHRS3	-0.21	0.81 (0.72-0.9)	14	0.00018
DOCK10	-0.27	0.77 (0.67-0.88)	14	0.00023
CD79A	-0.13	0.88 (0.82-0.94)	13	0.00026
LTB	-0.16	0.85 (0.78-0.93)	13	0.00031
TAPBPL	-0.27	0.76 (0.66-0.88)	13	0.00032
ITM2A	-0.18	0.84 (0.76-0.93)	12	0.00055
SMAP2	-0.35	0.71 (0.58-0.86)	12	0.00056
SELL	-0.16	0.85 (0.78-0.93)	12	0.00057
ANAPC16	-0.44	0.64 (0.5-0.83)	11	0.00086
LPXN	-0.2	0.82 (0.73-0.92)	11	0.00098
RFX5	-0.38	0.68 (0.55-0.86)	11	0.0011
TRIM14	-0.26	0.77 (0.66-0.91)	10	0.0014
BCL3	-0.23	0.8 (0.69-0.92)	9.6	0.002
BTG2	-0.19	0.82 (0.73-0.93)	9.4	0.0022
CTSC	-0.22	0.8 (0.69-0.92)	9.2	0.0024
FOXP3	-0.25	0.78 (0.66-0.92)	8.8	0.003
UCP2	-0.15	0.86 (0.78-0.95)	8.6	0.0034
IKZF2	-0.55	0.58 (0.4-0.83)	8.6	0.0034
BTG1	-0.26	0.77 (0.65-0.92)	8.4	0.0037
TYMP	-0.14	0.87 (0.78-0.96)	8.2	0.0041
NECAP2	-0.4	0.67 (0.51-0.88)	8	0.0045
HLA_A	-0.15	0.86 (0.78-0.96)	8	0.0046
ISCU	-0.41	0.66 (0.5-0.88)	8	0.0046
NFKB2	-0.26	0.77 (0.65-0.93)	7.8	0.0053
OPTN	-0.18	0.83 (0.73-0.95)	7.1	0.0075
VOPP1	-0.17	0.84 (0.74-0.95)	7.1	0.0076
MVP	-0.19	0.83 (0.72-0.95)	6.8	0.009
UBC	-0.38	0.68 (0.51-0.91)	6.7	0.0095
ORMDL3	-0.38	0.68 (0.51-0.91)	6.7	0.0096
TSC22D3	-0.16	0.85 (0.75-0.97)	6	0.015
SERPINB9	-0.11	0.89 (0.81-0.98)	5.4	0.021
ZFP36L2	-0.24	0.79 (0.64-0.96)	5.3	0.021
PIK3IP1	-0.15	0.86 (0.75-0.98)	5	0.025
GNAI2	-0.26	0.77 (0.61-0.97)	4.9	0.027
NFKB1	-0.25	0.78 (0.62-0.98)	4.8	0.029
GADD45B	-0.17	0.85 (0.73-0.98)	4.7	0.03
CRTAP	0.25	1.3 (1-1.6)	4.7	0.03
MOB3A	-0.26	0.77 (0.61-0.98)	4.6	0.032
MLLT6	-0.25	0.78 (0.61-0.98)	4.5	0.033
IL4R	-0.16	0.85 (0.72-0.99)	4.1	0.042
TMSB10	-0.18	0.83 (0.7-1)	3.9	0.048
TNIP1	-0.25	0.78 (0.61-1)	3.8	0.051
SOCS3	-0.11	0.89 (0.8-1)	3.8	0.052
SYNGR2	-0.17	0.85 (0.72-1)	3.7	0.053
BATF	-0.093	0.91 (0.83-1)	3.5	0.062
RFTN1	-0.11	0.89 (0.78-1)	2.8	0.097
RGCC	-0.13	0.88 (0.75-1)	2.6	0.1
EFHD2	-0.14	0.87 (0.73-1)	2.6	0.11
RHOG	-0.16	0.86 (0.7-1.1)	2.2	0.14
TNFAIP3	-0.091	0.91 (0.81-1)	2.1	0.15
VAMP8	-0.056	0.95 (0.86-1)	1.4	0.23
GPX1	-0.091	0.91 (0.79-1.1)	1.4	0.24
ACTB	0.15	1.2 (0.89-1.5)	1.2	0.27
ETS1	0.078	1.1 (0.94-1.2)	1.2	0.27
JAK1	-0.1	0.9 (0.72-1.1)	0.77	0.38
ZFP36L1	-0.055	0.95 (0.8-1.1)	0.38	0.54
CSK	0.056	1.1 (0.85-1.3)	0.25	0.62
