# Supplementary material for: Unveiling the power of Treg.Sig: a novel machine-learning derived signature for predicting ICI response in melanoma
Source: Front Immunol. 2025 Mar 28;16:1508638. doi: 10.3389/fimmu.2025.1508638 (PMC11985843; doi:10.3389/fimmu.2025.1508638)
Supplement: Supplementary file 3 [file Table2.xlsx]

## Sheet: Sheet1
The 51 melanoma-specific signatures
Model	Journal	PMID	Signature	Author
Model 1	Sci Rep	35102195	5 pyroptosis-related gene	Zhang
Model 2	BMC Genomics	35354376	9 ferroptosis-related gene	Chen
Model 3	J Transl Med	36243798	4 melanoma-specific circulating microRNA	Sabato
Model 4	Nat Commun	33602918	121 metastasis-associated gene	Garg
Model 5	Math Biosci Eng	34903008	4 pyroptosis-related gene	Niu
Model 6	J Transl Med	34496872	33 tumor-derived exosome-associated genes	Wu
Model 7	Artif Cells Nanomed Biotechnol	32496920	immune-related risk signature	Zhang
Model 8	J Immunol Res	33688507	6 immune-associated gene	Song
Model 9	Bioengineered	33084485	10 metabolism-related gene	Wan
Model 10	Clin Cancer Res	35284940	SLC2A14	Triozzi
Model 11	Biomark Med	34184547	38 circulating miRNA signature	Laar
Model 12	Cancer Med	35044091	200 BRAF related genes	Yao
Model 13	Biomed Res Int	32462000	IQCE, RFX6, GPAA1, BAHCC1, CLEC2B, and AGAP2	Gao
Model 14	Anal Cell Pathol (Amst)	34434692	RPL10A, EIF1B, TIPARP, RPL15, SLC25A38, PHLDA1, TFDP2, and MEGF10	Tang
Model 15	Front Immunol	34025664	211 immune-related gene	Liu
Model 16	Front Immunol	34040608	CD8+ T Cell Infiltration-Related gene	Yuan
Model 17	Front Immunol	34659201	SEMA4D, IFITM1, KIF20A and GPR87	Yang
Model 18	Balkan Med J	31594284	HIF-1β and NDRG-1	Ercin
Model 19	Genes Dev	26679841	BMI1-induced signature	Ferretti
Model 20	Curr Pharm Des	35927923	SEMA4D and SOD-2	Zeng
Model 21	Cells	33922038	15 lncRNAs (AC010904.2, LINC01126, AC012360.1, AC024933.1, AL442128.2, AC022211.4, AC022211.2, AC127496.5, NARF-AS1, AP000919.3, AP005329.2, AC023983.1, AC023983.2, AC139100.1, and AC012615.4)	Zhou
Model 22	Comput Math Methods Med	35770115	CD14, CMKLR1, HCK, ITGB2, and PTAFR	Yuan
Model 23	Medicine (Baltimore)	34032721	IL15, CCL8, CLIC2, SAMD9L, TLR2, HLA.DQB1, IGHV1–18, RARRES3, GBP4, APOBEC3G	Wang
Model 24	Transl Vis Sci Technol	35536719	carbonic anhydrase 12, acyl-CoA synthetase long-chain family member 3, and synaptojanin 2	Shi
Model 25	Elife	36125262	MYH1, PCDHB16, PCDHB15, and BCL2L10	Carrier
Model 26	Future Oncol	34291650	29 immune-related gene	Tian
Model 27	Dis Markers	35722625	ELAVL1, ABCF1, and IGF2BP1	Yu
Model 28	Clin Cancer Res	20179230	mir-150, mir-342-3p, mir-455-3p, mir-145, mir-155 and mir-497	Segura
Model 29	Bioengineered	34047683	41 immune-related gene	Yang
Model 30	World J Surg Oncol	35982458	C3AR1, CXCL10, EIF2AK2, EMP3, and ICAM1	Xing
Model 31	J Dermatol Sci	27955882	HCP5, LIMD1-AS1, MIR155HG, UNQ6494	Chen
Model 32	J Immunother Cancer	36307149	CD8 radiomics score	Sun
Model 33	Mol Omics	33624645	BP1, SDC3, FOXO3, IGFBP1, S100A4, EGFR, ISG20, CP, PPARGC1A, KIF5A, and DPYSL4	Shou
Model 34	Front Immunol	33193373	23 immune-related gene	Xue
Model 35	PeerJ	35116193	21 epithelial mesenchymal transition-related gene	Shi
Model 36	Int Immunopharmacol	32731180	BATF2, CTLA4, EGFR, HLA-DQB1, IKBKG, PIK3R2, PPP3CA	Tian
Model 37	Mol Cancer Res	30171176	25 immune cells-related genes	Zhao
Model 38	Front Immunol	34630418	ARPC1B, BTBD6, GUSB, KRTCAP2, RHBDD3, and SLC39A4	Liu
Model 39	Biomark Med	25815401	CCL5 CD38 CXCL10 CXCL9 IRF1 LCP2 PI3 PRAME PRAME PTPRC S100A12 S100A7 S100A8 S100A9 SELL	Warf
Model 40	Medicine (Baltimore)	35029920	Immune-related lncRNA	Li
Model 41	J Immunother Cancer	33203661	immune relevant genes	Qin
Model 42	Eur J Cancer	36067618	clinicopathologic variables	Donizy
Model 43	Comb Chem High Throughput Screen	35619291	Glycolysis-Related Gene	Zhang
Model 44	Brief Bioinform	33367533	AZGP1, BAI1, CCDC74A, FUT3, PLCD1, S100A4, SCN8A, SEMA3B, SLC25A38 and SLC44A3	Hou
Model 45	Int J Mol Sci	36555319	Ferroptosis-Related DNA Methylation	Guo
Model 46	Aging (Albany NY)	33100273	immune and stromal related gene	Gong
Model 47	Int Immunopharmacol	33168410	IFITM1, TNFSF13B, APOBEC3G, CCL8 and KLRK1	Hu
Model 48	J Cancer Res Clin Oncol	23052696	KRT9, DCD, PIP, SCGB1D2, SCGB2A2, COL6A6, KBTBD10, ECRG2, HES6	Brunner
Model 49	Mol Med Rep	30569172	ACA17, ACA45, HBII‑276, SNORD12	Yi
Model 50	Front Endocrinol (Lausanne)	35957812	TYMS, SNAPC5, CMPK2, PDE4B, HCLS1, NME1, POLR2A, COX17, LIG1, POLE4, GTF2H1, and AK1	Liang
Model 51	Eur Rev Med Pharmacol Sci	34604952	22 pyroptosis-related lncRNAs	Wu
