# Supplementary material for: Unveiling the power of Treg.Sig: a novel machine-learning derived signature for predicting ICI response in melanoma
Source: Front Immunol. 2025 Mar 28;16:1508638. doi: 10.3389/fimmu.2025.1508638 (PMC11985843; doi:10.3389/fimmu.2025.1508638)
Supplement: Supplementary file 4 [file Table3.xlsx]

## Sheet: primer 
	List of primers used in the study
	Primer name (Human)	Sequence (5’ to 3’)
	miNOS-F	GTTCTCAGCCCAACAATACAAGA
	miNOS-R	GTGGACGGGTCGATGTCAC
	mIL-1β-F	GAAATGCCACCTTTTGACAGTG
	mIL-1β-R	TGGATGCTCTCATCAGGACAG
	mTNF-α-F	CAGGCGGTGCCTATGTCTC
	mTNF-α-R	CGATCACCCCGAAGTTCAGTAG
	mArg-1-F	CTCCAAGCCAAAGTCCTTAGAG
	mArg-1-R	GGAGCTGTCATTAGGGACATCA
	mCD206-F	CTCTGTTCAGCTATTGGACGC
	mCD206-R	TGGCACTCCCAAACATAATTTGA
	mSTAT1-F	TCACAGTGGTTCGAGCTTCAG
	mSTAT1-R	CGAGACATCATAGGCAGCGTG
	mCCL2-F	TAAAAACCTGGATCGGAACCAAA
	mCCL2-R	GCATTAGCTTCAGATTTACGGGT
	mCCL3-F	TGTACCATGACACTCTGCAAC
	mCCL3-R	CAACGATGAATTGGCGTGGAA
	mCCL5-F	TTTGCCTACCTCTCCCTCG
	mCCL5-R	CGACTGCAAGATTGGAGCACT
	mIL-4-F	GGTCTCAACCCCCAGCTAGT
	mIL-4-R	GCCGATGATCTCTCTCAAGTGAT
	mIL-13-F	TGAGCAACATCACACAAGACC
	mIL-13-R	GGCCTTGCGGTTACAGAGG
	mIFN-gamma-F	GCCACGGCACAGTCATTGA
	mIFN-gamma-R	TGCTGATGGCCTGATTGTCTT
	mE-cad-F	CAGTTCCGAGGTCTACACCTT
	mE-cad-R	TGAATCGGGAGTCTTCCGAAAA
	mEpcam-F	CTGGCGTCTAAATGCTTGGC
	mEpcam-R	CCTTGTCGGTTCTTCGGACTC
	mKrt18-F	CAGCCAGCGTCTATGCAGG
	mKrt18-R	CCTTCTCGGTCTGGATTCCAC
	mVimentin-F	CGTCCACACGCACCTACAG
	mVimentin-R	GGGGGATGAGGAATAGAGGCT
	mN-cad-F	AGGCTTCTGGTGAAATTGCAT
	mN-cad-R	GTCCACCTTGAAATCTGCTGG
	mZEB1-F	ACCGCCGTCATTTATCCTGAG
	mZEB1-R	CATCTGGTGTTCCGTTTTCATCA
